# Supplementary material for: Synthesis and Antibacterial Evaluation of Ciprofloxacin Congeners with Spirocyclic Amine Periphery
Source: Int J Mol Sci. 2023 Jan 4;24(2):954. doi: 10.3390/ijms24020954 (PMC9863982; doi:10.3390/ijms24020954)
Supplement: Supplementary file 1 [file ijms-24-00954-s001.zip]

Archive with 1 entries (1 files):
- ijms-2149109-supplementary.pdf
